# Supplementary material for: Transitional Care in Pediatric Brain Tumor Patients: A Systematic Literature Review
Source: Children (Basel). 2022 Apr 2;9(4):501. doi: 10.3390/children9040501 (PMC9026288; doi:10.3390/children9040501)
Supplement: Supplementary file 1 [file children-09-00501-s001.zip]

Archive with 1 entries (1 files):
- children-1613545-supplementary.pdf
